# Supplementary material for: Evaluation of Immunotoxicity Induced by Organophosphorus Pesticide Malathion
Source: Toxics. 2026 Mar 26;14(4):279. doi: 10.3390/toxics14040279 (PMC13119638; doi:10.3390/toxics14040279)
Supplement: Supplementary file 1 [file toxics-14-00279-s001.zip]

Archive with 1 entries (1 files):
- toxics-4200528-supplementary.pdf
